# Supplementary material for: ve-SEQ: Robust, unbiased enrichment for streamlined detection and whole-genome sequencing of HCV and other highly diverse pathogens
Source: F1000Res. 2015 Oct 13;4:1062. [Version 1] doi: 10.12688/f1000research.7111.1 (PMC4821293; doi:10.12688/f1000research.7111.1)
Supplement: Supplementary file 3 [file f1000research-4-7657-s0002.tgz]

Archive with 1 entries (1 files):
- cfe636c6-b3d5-415c-97d7-ac8b9842143b.ps
